# Supplementary material for: Are Furanocoumarins Present in the Cichorieae Tribe of Asteraceae? A Comparative Study of Cicerbita alpina (Asteraceae) and Peucedanum ostruthium (Apiaceae)
Source: Plants (Basel). 2025 Sep 9;14(18):2815. doi: 10.3390/plants14182815 (PMC12473771; doi:10.3390/plants14182815)
Supplement: Supplementary file 1 [file plants-14-02815-s001.zip]

Archive with 1 entries (1 files):
- plants-3787912-supplementary.pdf
